# Supplementary material for: Neuromuscular screening and cognitive function in older adults: A cross-sectional exploratory study
Source: PLoS One. 2026 Feb 20;21(2):e0343404. doi: 10.1371/journal.pone.0343404 (PMC12923004; doi:10.1371/journal.pone.0343404)
Supplement: S1 File — (XLSX) [file pone.0343404.s001.xlsx]

## Sheet: Body Composition
1. Name	Height (cm)	Date of Birth	Gender	Weight	TBW (Total Body Water)	ICW (Intracellular Water)	20. ECW (Extracellular Water)	Protein	Minerals	BFM (Body Fat Mass)	SLM (Soft Lean Mass)	FFM (Fat Free Mass)	SMM (Skeletal Muscle Mass)	BMI (Body Mass Index)	PBF (Percent Body Fat)	Lean Mass of Right Arm	Lean Mass of Left Arm	Lean Mass of Trunk	Lean Mass of Right Leg	Lean Mass of Left Leg	BMR (Basal Metabolic Rate)	WHR (Waist-Hip Ratio)	Obesity Degree	BMC (Bone Mineral Content)	FFMI (Fat Free Mass Index)	FMI (Fat Mass Index)
X	172	X	F	85	37.4	22.8	14.6	9.8	3.71	34.1	47.8	50.9	27.7	28.7	40.1	2.6	2.62	22.4	8.86	8.4	1469	0.94	134	3.08	17.2	11.5
X	186	X	M	89	50.3	31.4	18.9	13.6	4.72	20.4	64.7	68.6	38.9	25.7	22.9	4.17	4.16	31.6	10.49	10.39	1852	1.01	117	3.94	19.8	5.9
X	175	X	F	88	36.3	22.2	14.1	9.6	3.69	38.4	46.5	49.6	27	28.7	43.7	2.75	2.77	23.6	7.87	7.95	1441	1.11	134	3.08	16.2	12.5
X	159	X	F	70	30.1	18.4	11.7	8	2.9	29	38.6	41	22	27.7	41.4	2.22	2.28	19.7	5.96	5.98	1256	1	129	2.41	16.2	11.5
X	165	X	F	121	42.1	25.3	16.8	10.9	3.58	64.4	53.7	56.6	31	44.4	53.2	3.43	3.49	27.3	8.05	8.23	1593	1.19	207	2.94	20.8	23.7
X	156	X	F	55	28.4	17.6	10.8	7.6	2.66	16.3	36.4	38.7	21	22.6	29.6	1.97	1.95	17.8	5.28	5.43	1207	0.9	105	2.28	15.9	6.7
X	172	X	M	89	44.6	26.8	17.8	11.6	4.12	28.7	56.9	60.3	33	30.1	32.2	3.23	3.26	25.6	9.87	9.88	1673	0.9	137	3.42	20.4	9.7
X	163	X	F	64	29.6	18	11.6	7.8	2.88	23.7	37.8	40.3	21.5	24.1	37	1.97	1.85	18	6.59	6.24	1241	0.9	112	2.45	15.2	8.9
X	161	X	F	62	29.6	18.2	11.4	7.9	2.88	21.6	38	40.4	21.7	23.9	34.9	2.1	2.02	18.6	6.26	6.04	1242	0.93	111	2.38	15.6	8.3
X	162	X	F	70	35.4	21.8	13.6	9.4	3.28	21.9	45.4	48.1	26.4	26.7	31.3	2.64	2.56	21.7	7.09	7.15	1409	0.91	124	2.74	18.3	8.3
X	156	X	F	58	29.9	18	11.9	7.7	2.99	17.4	38.1	40.6	21.5	23.8	30	2.05	2.05	18.1	5.68	5.59	1247	0.88	111	2.45	16.7	7.1
X	162	X	F	81	34.5	21.7	12.8	9.4	3.26	33.8	44.5	47.2	26.3	30.9	41.7	2.7	2.59	22.4	6.83	6.76	1389	1.03	144	2.73	18	12.9
X	154	X	F	48	26.5	16.2	10.3	7.1	2.53	11.9	34	36.1	19.1	20.2	24.8	1.63	1.65	15.6	5.21	5.03	1149	0.83	94	2.1	15.2	5
X	175	X	F	90	42.9	26.1	16.8	11.2	4.3	31.6	54.8	58.4	32	29.4	35.1	3.25	3.26	26.1	8.72	8.83	1632	1.02	137	3.59	19.1	10.3
X	169	X	F	87	40.6	25.7	14.9	11	4.07	31.3	52.4	55.7	31.5	30.5	36	3.1	3.06	25.2	8.13	8	1572	1	142	3.32	19.5	11
X	177	X	M	87	43.4	26.7	16.7	11.6	4.11	27.9	55.6	59.1	32.8	27.8	32	3.61	3.58	28	8.93	8.57	1648	1.09	126	3.46	18.9	8.9
X	173	X	M	73	38.7	23.6	15.1	10.3	3.63	20.4	49.6	52.6	28.7	24.4	28	2.93	2.85	23.8	8.46	8.18	1505	0.94	111	3	17.6	6.8
X	168	X	F	52	29.2	17.7	11.5	7.6	2.98	12.2	37.4	39.8	21.1	18.4	23.6	1.89	1.77	17.5	6.24	6.32	1229	0.86	86	2.43	14.1	4.3
X	170	X	F	75	33.1	20.3	12.8	8.9	3.34	29.7	42.5	45.3	24.5	26	39.6	2.37	2.37	21.1	7.12	6.94	1348	1.02	121	2.83	15.7	10.3
X	172	X	F	64	32.9	20.4	12.5	8.9	3.14	19.1	42.3	44.9	24.6	21.6	29.9	2.35	2.37	20.9	7.27	7.02	1339	0.97	101	2.62	15.2	6.5
